# Supplementary material for: The Management of Acute Exacerbations in COPD: A Retrospective Observational Study and Clinical Audit
Source: J Clin Med. 2023 Dec 19;13(1):19. doi: 10.3390/jcm13010019 (PMC10779377; doi:10.3390/jcm13010019)
Supplement: Supplementary file 1 [file jcm-13-00019-s001.zip]

Archive with 1 entries (1 files):
- jcm-2723105-supplementary.pdf
